# Supplementary material for: Epigenetic mechanism of Gtl2-miRNAs causes the primitive sheep characteristics found in purebred Merino sheep
Source: Cell Biosci. 2023 Oct 13;13:190. doi: 10.1186/s13578-023-01142-z (PMC10571318; doi:10.1186/s13578-023-01142-z)
Supplement: Supplementary file 2 — Additional file 2: Table S1. The pedigree relationship between ALC and MF sheep in this study. Table S2. miRNAs in the Dlk-Gtl2 locus and their predicted target genes in the candidate pathway. Table S3. The predicted target genes of sITS-miRNA in the candidate pathway. Table S4. The separate enrichment analysis of the downregulated proteins in metabolic pathways of the ALC group. Table S5. Primers used in this study. Table S6. Guide RNA sequence information in Meg3 (IG-DMR)-KO mice. [file 13578_2023_1142_MOESM2_ESM.zip › Table S1.xlsx]

## Sheet: Sheet1
Table S1. The pedigree relationship between ALC and MF sheep in this study.
Ram	Ewe	Sex	Ear tag	ALC or MF	Note
(Donor)	(Donor)
3	YZ128	♂	15189	ALC	Pure breeding (Metabolome)
3	YZ128	♀	15188	MF	Pure breeding (Whole-RNAseq/Proteome-P30/Metabolome)
3	YZ128	♀	15264	ALC	Pure breeding (Whole-RNAseq/Proteome-P30/Metabolome)
3	YZ128	♀	15180	ALC	Pure breeding
					(Whole-RNAseq/Proteome-P30/Metabolome/Female parent of reciprocal cross)
3	YZ128	♂	15193	MF	Pure breeding(Metabolome)
3	YZ128	♂	15265	ALC	Pure breeding(Metabolome)
3	YZ128	♀	15270	MF	Pure breeding(Whole-RNAseq/Proteome-P30/Metabolome)
3	B034	♀	15182	MF	Pure breeding
3	B034	♂	Death	MF	Pure breeding
3	B034	♂	15181	MF	Pure breeding
3	B034	♀	15184	MF	Pure breeding
3	GT009	♂	15179	MF	Pure breeding
3	GT009	♀	15258	MF	Pure breeding
3	GT009	♀	15176	MF	Pure breeding
3	8865	♀	Death	MF	Pure breeding
3	8865	♀	15338	MF	Pure breeding
3	B072	♂	15031	MF	Pure breeding
3	B072	♂	15029	MF	Pure breeding
3	B072	♂	15019	MF	Pure breeding
3	B054	♀	15032	MF	Pure breeding
3	B054	♀	Death	MF	Pure breeding
		♂	15273
3	B054	♂	15315	MF	Pure breeding
3	B054	♂	15023	MF	Pure breeding
3	B054	♂	15025	MF	Pure breeding
3	B052	♂	15039	MF	Pure breeding
3	B052	♀	Death	MF	Pure breeding
		♂	15309
3	B052	♂	15271	MF	Pure breeding
3	B052	♀	15272	MF	Pure breeding
3	B052	♀	15312	MF	Pure breeding
3	B024	♂	15123	MF	Pure breeding
3	B024	♂	15311	MF	Pure breeding
3	B008	♀	Death	MF	Pure breeding
3	B008	♂	15267	MF	Pure breeding
3	B008	♂	15261	MF	Pure breeding
1761	B016	♀	15310	MF	Pure breeding
1761	B016	♂	15317	MF	Pure breeding
1761	B077	♀	15190	ALC	Pure breeding (Whole-RNAseq/Proteome/-P30/Metabolome)
1761	B026	♀	15186	MF	Pure breeding(Metabolome)
1761	B026	♀	15322	MF	Pure breeding
1761	B026	♀	15268	MF	Pure breeding (Whole-RNAseq/Proteome/-P30/(Metabolome))
1761	ZA94875	♂	15185	MF	Pure breeding
1761	ZA94875	♂	15183	MF	Pure breeding
1761	ZA94875	♂	15331	MF	Pure breeding
1761	ZA94875	♂	15177	MF	Pure breeding
1761	ZA94875	♂	15187	MF	Pure breeding
1761	8770	♂	15017	MF	Pure breeding
1761	8770	♀	15172	MF	Pure breeding
1761	8770	♂	15263	MF	Pure breeding
1761	B095	♂	15259	MF	Pure breeding
1761	B095	♂	15171	MF	Pure breeding
1761	B095	♀	15174	MF	Pure breeding
1761	B095	♂	15269	MF	Pure breeding
1761	GT005	♂	15191	MF	Pure breeding
1761	GT005	♀	15192	MF	Pure breeding
1761	B086	♂	15175	MF	Pure breeding
1761	B030	♀	15316	MF	Pure breeding
1761	B030	♂	15313	MF	Pure breeding
B009	B002	♀	16312	MF	Pure breeding
B009	B002	♂	16367	ALC	Pure breeding (Male parent of reciprocal cross)
16367	541103	♀	2214	MF	Reciprocal cross
(ALC)
16367	541103	♀	2003	MF	Reciprocal cross
(ALC)
16367	541103	♀	2071	MF	Reciprocal cross
(ALC)
16367	541103	♂	2177	MF	Reciprocal cross
(ALC)
16367	541103	♀	2223	MF	Reciprocal cross
(ALC)
16367	541103	♀	2235	MF	Reciprocal cross
(ALC)
16367	541103	♀	2070	MF	Reciprocal cross
(ALC)
16367	550102	♀	2153	MF	Reciprocal cross
(ALC)
16367	550102	♀	2141	MF	Reciprocal cross
(ALC)
16367	550102	♂	2221	MF	Reciprocal cross
(ALC)
16367	550102	♂	2164	MF	Reciprocal cross
(ALC)
16367	550290	♀	2161	MF	Reciprocal cross
(ALC)
16367	550290	♂	2123	MF	Reciprocal cross
(ALC)
16367	550290	♂	2166	MF	Reciprocal cross
(ALC)
16367	550290	♂	2087	MF	Reciprocal cross
(ALC)
16367	550290	♀	2052	MF	Reciprocal cross
(ALC)
16367	550290	♀	2401	MF	Reciprocal cross
(ALC)
16367	550380	♀	2404	MF	Reciprocal cross
(ALC)
16367	560746	♀	2079	MF	Reciprocal cross
(ALC)
16367	560746	♂	2039	MF	Reciprocal cross
(ALC)
16367	560746	♂	2021	MF	Reciprocal cross
(ALC)
16367	560746	♀	2027	MF	Reciprocal cross
(ALC)
16367	560746	♂	2005	MF	Reciprocal cross
(ALC)
16367	5580	♂	2127	MF	Reciprocal cross
(ALC)
16367	5580	♂	2137	MF	Reciprocal cross
(ALC)
16367	Gansu2	♀	2055	MF	Reciprocal cross
(ALC)
16367	Gansu2	♂	2114	MF	Reciprocal cross
(ALC)
16367	Gansu2	♂	2062	MF	Reciprocal cross
(ALC)
16367	Gansu2	♂	2012	MF	Reciprocal cross
(ALC)
16367	Gansu2	♀	2159	MF	Reciprocal cross
(ALC)
16367	Gansu2	♀	2016	MF	Reciprocal cross
(ALC)
16367	Gansu2	♀	2046	MF	Reciprocal cross
(ALC)
16367	Gansu2	♂	2040	MF	Reciprocal cross
(ALC)
16367	Gansu2	♂	2089	MF	Reciprocal cross
(ALC)
16367	Gansu2	♀	2034	MF	Reciprocal cross
(ALC)
16367	Gansu2	♂	2211	MF	Reciprocal cross
(ALC)
16367	Gansu2	♂	2151	MF	Reciprocal cross
(ALC)
16367	Gansu2	♀	2060	MF	Reciprocal cross (RNAseq/miRNAseq/Metabolome/Mass spectrum-P1)
(ALC)
16367	Gansu2	♂	2073	MF	Reciprocal cross (RNAseq/miRNAseq/Metabolome/Mass spectrum-P1)
(ALC)
16367	Gansu2	♂	2126	MF	Reciprocal cross (RNAseq/miRNAseq/Metabolome/Mass spectrum-P1)
(ALC)
16367	Gansu2	♀	2116	MF	Reciprocal cross (RNAseq/miRNAseq/Metabolome/Mass spectrum-P1)
(ALC)
16367	Gansu2	♀	2163	MF	Reciprocal cross (RNAseq/miRNAseq/Metabolome/Mass spectrum-P1)
(ALC)
16414	15180	♂	2302	ALC	Reciprocal cross (RNAseq/miRNAseq/Metabolome/Mass spectrum-P1)
	(ALC)
16414	15180	♂	2301	ALC	Reciprocal cross (RNAseq/miRNAseq/Metabolome/Mass spectrum-P1)
	(ALC)
16414	15180	♂	2094	ALC	Reciprocal cross (RNAseq/miRNAseq/Metabolome/Mass spectrum-P1)
	(ALC)
16414	15180	♀	2024	ALC	Reciprocal cross (RNAseq/miRNAseq/Metabolome/Mass spectrum-P1)
	(ALC)
16414	15180	♀	2008	ALC	Reciprocal cross (RNAseq/miRNAseq/Metabolome/Mass spectrum-P1)
	(ALC)
