# Supplementary material for: Epigenetic mechanism of Gtl2-miRNAs causes the primitive sheep characteristics found in purebred Merino sheep
Source: Cell Biosci. 2023 Oct 13;13:190. doi: 10.1186/s13578-023-01142-z (PMC10571318; doi:10.1186/s13578-023-01142-z)
Supplement: Supplementary file 2 — Additional file 2: Table S1. The pedigree relationship between ALC and MF sheep in this study. Table S2. miRNAs in the Dlk-Gtl2 locus and their predicted target genes in the candidate pathway. Table S3. The predicted target genes of sITS-miRNA in the candidate pathway. Table S4. The separate enrichment analysis of the downregulated proteins in metabolic pathways of the ALC group. Table S5. Primers used in this study. Table S6. Guide RNA sequence information in Meg3 (IG-DMR)-KO mice. [file 13578_2023_1142_MOESM2_ESM.zip › Table S2.xlsx]

## Sheet: Sheet1
Table S2. miRNAs in the Dlk-Gtl2 locus and their predicted target genes in the candidate pathway.
Seq1	Target Genes	Tot Score	Tot Energy	Max Score	Max Energy	len1	len2	positions	Signal Path
oar-miR-668-5p	XM_027977234.1	150	-17.57	150	-17.57	490132	21	2488	PI3K-AKT
oar-miR-668-5p	XM_027979820.1	132	-13.26	132	-13.26	492718	21	4101	PI3K-AKT
oar-miR-412-3p	NM_001161866.1	131	-18.16	131	-18.16	301035	23	555	PI3K-AKT
oar-miR-541-3p	XM_004002571.4	422	-54.87	149	-23.97	201686	24	1796	PI3K-AKT
oar-miR-668-5p	XM_027977229.1	158	-22.88	158	-22.88	490127	21	2831	PI3K-AKT
oar-miR-323b	XM_015093087.2	281	-27.4	149	-16.13	415850	21	2994	PI3K-AKT
oar-miR-323b	XM_027964316.1	281	-27.4	149	-16.13	427132	21	2567	PI3K-AKT
oar-miR-544-5p	XM_027978664.1	131	-13.41	131	-13.41	291234	21	2273	PI3K-AKT
oar-miR-668-5p	XM_027956931.1	130	-14.37	130	-14.37	469829	21	2383	PI3K-AKT
oar-miR-668-5p	XM_027975762.1	140	-18.05	140	-18.05	488660	21	2982	PI3K-AKT
oar-miR-668-5p	XM_027975763.1	140	-18.05	140	-18.05	488661	21	2948	PI3K-AKT
oar-miR-668-5p	XM_027975764.1	140	-18.05	140	-18.05	488662	21	2985	PI3K-AKT
oar-miR-323b	XM_027975153.1	137	-11.62	137	-11.62	437969	21	1837	PI3K-AKT
oar-miR-323b	XM_027975154.1	137	-11.62	137	-11.62	437970	21	1893	PI3K-AKT
oar-miR-668-5p	XM_027975152.1	131	-21.44	131	-21.44	488050	21	2448	PI3K-AKT
oar-miR-668-5p	XM_004010710.4	137	-13.8	137	-13.8	454917	21	6586	PI3K-AKT
oar-miR-668-5p	XM_012181791.3	137	-13.8	137	-13.8	463862	21	6595	PI3K-AKT
oar-miR-668-5p	XM_027959295.1	286	-50.84	156	-26.99	472193	21	4164	PI3K-AKT
oar-miR-668-5p	XM_027961806.1	137	-17.31	137	-17.31	474704	21	3715	PI3K-AKT
oar-miR-323b	XM_004008518.3	132	-17.52	132	-17.52	404045	21	3359	PI3K-AKT
oar-miR-668-5p	XM_004009667.4	133	-19.55	133	-19.55	454510	21	5192	PI3K-AKT
oar-miR-668-5p	XM_012179609.3	133	-19.55	133	-19.55	463378	21	3018	PI3K-AKT
oar-miR-668-5p	XM_027970852.1	133	-19.55	133	-19.55	483750	21	5143	PI3K-AKT
oar-miR-323b	XM_015094444.2	154	-16.12	154	-16.12	416158	21	1482	PI3K-AKT
oar-miR-544-5p	NM_001161875.1	142	-16.76	142	-16.76	250962	21	582	PI3K-AKT
oar-miR-668-5p	XM_027957548.1	155	-20.95	155	-20.95	470446	21	1992	PI3K-AKT
oar-miR-668-5p	XM_027957549.1	155	-20.95	155	-20.95	470447	21	1788	PI3K-AKT
oar-miR-668-5p	XM_027958246.1	410	-57.17	141	-20.26	471144	21	9519	PI3K-AKT
oar-miR-668-5p	XM_027958247.1	410	-57.17	141	-20.26	471145	21	9487	PI3K-AKT
oar-miR-668-5p	XM_027958248.1	410	-57.17	141	-20.26	471146	21	9481	PI3K-AKT
oar-miR-668-5p	XM_027958249.1	410	-57.17	141	-20.26	471147	21	9447	PI3K-AKT
oar-miR-668-5p	XM_027958250.1	410	-57.17	141	-20.26	471148	21	9426	PI3K-AKT
oar-miR-668-5p	XM_027958251.1	410	-57.17	141	-20.26	471149	21	9354	PI3K-AKT
oar-miR-668-5p	XM_004018362.4	410	-57.17	141	-20.26	457284	21	9393	PI3K-AKT
oar-miR-412-3p	XM_027971945.1	130	-13.24	130	-13.24	334597	23	3606	PI3K-AKT
oar-miR-412-3p	XM_027971947.1	130	-13.24	130	-13.24	334599	23	3624	PI3K-AKT
oar-miR-412-3p	XR_003589951.1	130	-13.24	130	-13.24	348524	23	5283	PI3K-AKT
oar-miR-541-3p	XM_027971946.1	407	-67.15	140	-24.5	234434	24	3174	PI3K-AKT
oar-miR-668-5p	XM_012190550.3	130	-21.88	130	-21.88	465485	21	2294	PI3K-AKT
oar-miR-668-5p	XM_012190551.3	130	-21.88	130	-21.88	465486	21	2294	PI3K-AKT
oar-miR-668-5p	XM_004015320.4	130	-21.88	130	-21.88	456371	21	2295	PI3K-AKT
oar-miR-668-5p	NM_001009477.1	144	-26.48	144	-26.48	450880	21	711	PI3K-AKT
oar-miR-412-3p	NM_001112817.1	142	-17.94	142	-17.94	300807	23	2103	PI3K-AKT
oar-miR-544-5p	XM_012102181.3	133	-16.33	133	-16.33	259826	21	1437	PI3K-AKT
oar-miR-412-3p	NM_001009784.2	139	-21.5	139	-21.5	300701	23	1864	PI3K-AKT
oar-miR-541-3p	XM_027968893.1	423	-77.44	155	-32.99	231381	24	2301	PI3K-AKT
oar-miR-154a-3p	XM_027978247.1	260	-19.48	130	-10.71	390981	22	4072	PI3K-AKT
oar-miR-154a-3p	XM_027978248.1	260	-19.48	130	-10.71	390982	22	3180	PI3K-AKT
oar-miR-154a-3p	XM_027978249.1	260	-19.48	130	-10.71	390983	22	3928	PI3K-AKT
oar-miR-154a-3p	XM_027978251.1	260	-19.48	130	-10.71	390985	22	3991	PI3K-AKT
oar-miR-154a-3p	XM_027978252.1	260	-19.48	130	-10.71	390986	22	3594	PI3K-AKT
oar-miR-668-5p	XM_027956614.1	402	-55.94	134	-19.28	469512	21	3788	PI3K-AKT
oar-miR-154a-3p	XM_004013078.4	142	-7.85	142	-7.85	355570	22	1980	PI3K-AKT
oar-miR-668-5p	XM_012178534.3	143	-21.42	143	-21.42	463171	21	2639	PI3K-AKT
oar-miR-668-5p	XM_027973069.1	143	-21.42	143	-21.42	485967	21	2631	PI3K-AKT
oar-miR-668-5p	XM_027973074.1	143	-21.42	143	-21.42	485972	21	2553	PI3K-AKT
oar-miR-668-5p	XM_027973076.1	143	-21.42	143	-21.42	485974	21	2503	PI3K-AKT
oar-miR-668-5p	XM_027973081.1	143	-21.42	143	-21.42	485979	21	2534	PI3K-AKT
oar-miR-323b	XM_027963879.1	130	-9.5	130	-9.5	426695	21	1474	PI3K-AKT
oar-miR-323b	XM_027963880.1	130	-9.5	130	-9.5	426696	21	1483	PI3K-AKT
oar-miR-668-5p	NM_001308591.1	144	-20.53	144	-20.53	451603	21	1609	PI3K-AKT
oar-miR-668-5p	XM_004005144.4	287	-33.45	144	-20.53	453083	21	2572	PI3K-AKT
oar-miR-668-5p	XM_027963878.1	144	-20.53	144	-20.53	476776	21	2202	PI3K-AKT
oar-miR-323b	XM_004020488.4	147	-11.68	147	-11.68	407868	21	6124	PI3K-AKT
oar-miR-668-5p	XM_015096089.2	283	-33.46	152	-19.76	466660	21	5736	PI3K-AKT
oar-miR-541-3p	NM_001161856.1	438	-76.51	175	-30.52	200861	24	904	PI3K-AKT
oar-miR-668-5p	XM_015102199.2	1088	-148.25	145	-24.2	468332	21	10189	PI3K-AKT
oar-miR-412-3p	XM_015104158.2	260	-37.18	130	-18.62	318590	23	1808	PI3K-AKT
oar-miR-668-5p	XM_027970399.1	150	-17.78	150	-17.78	483297	21	5210	PI3K-AKT
oar-miR-668-5p	XM_027956867.1	138	-20.44	138	-20.44	469765	21	4213	PI3K-AKT
oar-miR-668-5p	XM_004015965.4	130	-13.41	130	-13.41	456462	21	4216	PI3K-AKT
oar-miR-541-3p	XM_012103831.3	270	-56.81	136	-29.83	210053	24	1965	PI3K-AKT
oar-miR-668-5p	XM_012110914.3	142	-22.82	142	-22.82	461208	21	7319	PI3K-AKT
oar-miR-323b	NM_001113771.1	148	-9.72	148	-9.72	400979	21	3147	PI3K-AKT
oar-miR-668-5p	XM_027976359.1	271	-33.95	140	-18.89	489257	21	3713	PI3K-AKT
oar-miR-668-5p	XM_027976360.1	271	-33.95	140	-18.89	489258	21	3632	PI3K-AKT
oar-miR-154a-3p	NM_001113770.1	262	-21.07	131	-10.63	350896	22	2397	PI3K-AKT
oar-miR-668-5p	XM_027971663.1	145	-12.49	145	-12.49	484561	21	5712	PI3K-AKT
oar-miR-668-5p	XM_027971664.1	145	-12.49	145	-12.49	484562	21	5712	PI3K-AKT
oar-miR-668-5p	XM_027971665.1	145	-12.49	145	-12.49	484563	21	5773	PI3K-AKT
oar-miR-668-5p	XM_027971666.1	145	-12.49	145	-12.49	484564	21	5767	PI3K-AKT
oar-miR-668-5p	XM_027967983.1	409	-55.89	146	-22.06	480881	21	8747	PI3K-AKT
oar-miR-323b	XM_027976973.1	131	-14.4	131	-14.4	439789	21	11502	PI3K-AKT
oar-miR-154a-3p	XM_004022430.4	134	-13.24	134	-13.24	358370	22	6642	PI3K-AKT
oar-miR-154a-3p	XM_012107575.3	134	-13.24	134	-13.24	360956	22	6696	PI3K-AKT
oar-miR-154a-3p	XM_027963250.1	134	-13.24	134	-13.24	375984	22	6963	PI3K-AKT
oar-miR-154a-3p	XM_027963251.1	134	-13.24	134	-13.24	375985	22	6909	PI3K-AKT
oar-miR-668-5p	NM_001009224.1	132	-17.96	132	-17.96	450754	21	2383	PI3K-AKT
oar-miR-668-5p	XM_027961262.1	136	-23.65	136	-23.65	474160	21	3703	PI3K-AKT
oar-miR-668-5p	XM_027961271.1	149	-18.39	149	-18.39	474169	21	3686	PI3K-AKT
oar-miR-668-5p	XM_027964851.1	288	-32.93	150	-16.99	477749	21	5428	PI3K-AKT
oar-miR-668-5p	XM_027964852.1	288	-32.93	150	-16.99	477750	21	5559	PI3K-AKT
oar-miR-668-5p	XM_027964851.1	288	-32.93	150	-16.99	477749	21	5428	PI3K-AKT
oar-miR-668-5p	XM_027964852.1	288	-32.93	150	-16.99	477750	21	5559	PI3K-AKT
oar-miR-668-5p	XM_027969601.1	276	-45.83	138	-25.58	482499	21	6257	PI3K-AKT
oar-miR-668-5p	XM_027969602.1	276	-45.83	138	-25.58	482500	21	6254	PI3K-AKT
oar-miR-668-5p	XM_012103477.3	430	-57.1	162	-19.79	460408	21	5809	PI3K-AKT
oar-miR-154a-3p	XM_027974691.1	267	-26.86	135	-15.37	387425	22	4510	PI3K-AKT
oar-miR-541-3p	XM_027974690.1	1040	-193.47	176	-37.64	237178	24	5665	PI3K-AKT
oar-miR-668-5p	XM_004002244.4	137	-15.94	137	-15.94	451938	21	7060	PI3K-AKT
oar-miR-668-5p	NM_001142358.1	264	-33.99	133	-18.47	451210	21	3830	PI3K-AKT
oar-miR-541-3p	XM_015094112.2	414	-72.72	140	-27	215720	24	1387	Metabolic pathways
oar-miR-668-5p	XM_027966157.1	267	-40.32	137	-20.7	479055	21	1962	Metabolic pathways
oar-miR-668-5p	XM_027971469.1	130	-15.21	130	-15.21	484367	21	4513	Metabolic pathways
oar-miR-668-5p	XM_004010192.4	130	-15.21	130	-15.21	454673	21	3902	Metabolic pathways
oar-miR-668-5p	XM_004017011.4	130	-15.82	130	-15.82	456895	21	3074	Metabolic pathways
oar-miR-668-5p	XM_012096967.3	130	-15.82	130	-15.82	459181	21	3027	Metabolic pathways
oar-miR-668-5p	XM_015101308.2	130	-15.82	130	-15.82	468109	21	3322	Metabolic pathways
oar-miR-544-5p	XM_004003025.4	264	-22.72	133	-13.47	251999	21	2825	Metabolic pathways
oar-miR-544-5p	XM_012096650.3	133	-13.47	133	-13.47	258783	21	1705	Metabolic pathways
oar-miR-668-5p	XM_004005125.3	280	-43.58	141	-23.13	453078	21	1602	Metabolic pathways
oar-miR-412-3p	XM_012100447.3	151	-19.51	151	-19.51	309589	23	3539	Metabolic pathways
oar-miR-544-5p	XM_004007912.3	280	-14.64	146	-7.88	253621	21	1713	Metabolic pathways
oar-miR-544-5p	XM_004007913.4	280	-14.64	146	-7.88	253622	21	1632	Metabolic pathways
oar-miR-544-5p	XM_004007914.4	280	-14.64	146	-7.88	253623	21	1773	Metabolic pathways
oar-miR-544-5p	XM_027968633.1	280	-14.64	146	-7.88	281203	21	1604	Metabolic pathways
oar-miR-668-5p	XM_004002928.4	132	-13.58	132	-13.58	452282	21	4329	Metabolic pathways
oar-miR-668-5p	XM_027980029.1	132	-13.58	132	-13.58	492927	21	4121	Metabolic pathways
oar-miR-668-5p	XM_004004217.4	283	-38.18	150	-19.49	452671	21	1698	Metabolic pathways
oar-miR-154a-3p	XM_027966518.1	134	-12.06	134	-12.06	379252	22	1680	Metabolic pathways
oar-miR-412-3p	XM_027966519.1	138	-17.1	138	-17.1	329171	23	1633	Metabolic pathways
oar-miR-412-3p	XM_027966520.1	286	-39.32	148	-22.22	329172	23	1602	Metabolic pathways
oar-miR-412-3p	XM_027966521.1	138	-17.1	138	-17.1	329173	23	1553	Metabolic pathways
oar-miR-412-3p	XM_027966522.1	286	-39.32	148	-22.22	329174	23	1465	Metabolic pathways
oar-miR-412-3p	XM_027966523.1	286	-39.32	148	-22.22	329175	23	1523	Metabolic pathways
oar-miR-323b	XM_004006972.3	143	-19.49	143	-19.49	403669	21	1224	Metabolic pathways
oar-miR-541-3p	XM_012177104.3	276	-56.22	139	-29.07	212459	24	553	Metabolic pathways
oar-miR-154a-3p	XM_004008049.4	157	-14.55	157	-14.55	353847	22	742	Metabolic pathways
oar-miR-323b	XM_015092959.2	266	-29.29	134	-17.11	415803	21	1131	Metabolic pathways
oar-miR-544-5p	XM_004011677.4	140	-12.92	140	-12.92	254904	21	1984	Metabolic pathways
oar-miR-544-5p	XM_004011678.4	140	-12.92	140	-12.92	254905	21	2060	Metabolic pathways
oar-miR-668-5p	XM_027962901.1	134	-16.73	134	-16.73	475799	21	2112	Metabolic pathways
oar-miR-136	XM_004009062.3	295	-36.35	150	-19.9	153880	23	1478	Metabolic pathways
oar-miR-323b	NM_001009473.1	132	-17.13	132	-17.13	400795	21	5233	Metabolic pathways
oar-miR-668-5p	XM_027962739.1	131	-22.22	131	-22.22	475637	21	1734	Metabolic pathways
oar-miR-668-5p	XM_027962940.1	137	-15.89	137	-15.89	475838	21	2188	Metabolic pathways
oar-miR-668-5p	XM_027962941.1	137	-15.89	137	-15.89	475839	21	2166	Metabolic pathways
oar-miR-154a-3p	XM_004016458.4	132	-13.43	132	-13.43	356512	22	961	Metabolic pathways
oar-miR-541-3p	XM_027959273.1	158	-28.84	158	-28.84	221761	24	1581	Metabolic pathways
oar-miR-412-3p	XM_004022140.3	139	-23.44	139	-23.44	308176	23	871	Metabolic pathways
oar-miR-668-5p	XM_004003129.4	147	-15.54	147	-15.54	452376	21	735	Metabolic pathways
oar-miR-668-5p	XM_012098592.3	147	-15.54	147	-15.54	459459	21	650	Metabolic pathways
oar-miR-541-3p	XM_004008468.4	425	-71.38	146	-26.29	203699	24	560	Metabolic pathways
oar-miR-154a-3p	NM_001141955.1	135	-15.81	135	-15.81	351045	22	823	Metabolic pathways
oar-miR-154a-3p	XM_027979167.1	138	-12.79	138	-12.79	391901	22	1715	Metabolic pathways
oar-miR-323b	XM_027960802.1	278	-27.05	145	-15.97	423618	21	1765	Metabolic pathways
oar-miR-668-5p	XM_027960803.1	142	-24.76	142	-24.76	473701	21	1796	Metabolic pathways
oar-miR-544-5p	XM_015093260.2	262	-32.48	132	-18.6	265648	21	3505	Metabolic pathways
oar-miR-412-3p	XM_027956625.1	140	-17.91	140	-17.91	319277	23	1977	Metabolic pathways
oar-miR-412-3p	XM_027957149.1	273	-38.44	139	-21.62	319801	23	3515	Metabolic pathways
oar-miR-412-3p	XM_012098628.3	273	-38.44	139	-21.62	309215	23	2475	Metabolic pathways
oar-miR-323b	XM_027961112.1	136	-13.73	136	-13.73	423928	21	2142	Metabolic pathways
oar-miR-323b	XM_027961113.1	136	-13.73	136	-13.73	423929	21	2040	Metabolic pathways
oar-miR-154a-3p	XM_015094557.2	421	-29.23	156	-10.9	366109	22	4266	Metabolic pathways
oar-miR-412-3p	XM_027972741.1	138	-20.85	138	-20.85	335393	23	3420	Metabolic pathways
oar-miR-412-3p	XM_027972742.1	138	-20.85	138	-20.85	335394	23	3359	Metabolic pathways
oar-miR-412-3p	XM_027972743.1	138	-20.85	138	-20.85	335395	23	4030	Metabolic pathways
oar-miR-412-3p	XM_027972745.1	138	-20.85	138	-20.85	335397	23	3648	Metabolic pathways
oar-miR-323b	XM_004002302.3	135	-13.87	135	-13.87	401879	21	1860	Metabolic pathways
oar-miR-154a-3p	XM_027970883.1	144	-13.57	144	-13.57	383617	22	3292	Metabolic pathways
oar-miR-541-3p	XM_004007004.4	131	-16.76	131	-16.76	203358	24	1729	Metabolic pathways
oar-miR-541-3p	XM_012175677.3	131	-16.76	131	-16.76	212219	24	1573	Metabolic pathways
oar-miR-541-3p	XM_027974821.1	411	-81.05	146	-30.16	237309	24	2269	Metabolic pathways
oar-miR-544-5p	XM_027972014.1	134	-9.56	134	-9.56	284584	21	3919	Metabolic pathways
oar-miR-668-5p	XM_012182033.3	135	-15.36	135	-15.36	463909	21	4319	Metabolic pathways
oar-miR-668-5p	XM_004004810.3	286	-36.77	149	-19.66	452942	21	4916	Metabolic pathways
oar-miR-668-5p	XM_004004811.4	136	-19.26	136	-19.26	452943	21	4364	Metabolic pathways
oar-miR-668-5p	XM_012112861.3	134	-9.88	134	-9.88	461227	21	6601	Metabolic pathways
oar-miR-668-5p	XM_004003992.4	134	-9.88	134	-9.88	452577	21	6765	Metabolic pathways
oar-miR-541-3p	XM_004012678.4	264	-41.88	134	-24.6	205147	24	2389	Metabolic pathways
oar-miR-544-5p	XM_027975086.1	132	-18.27	132	-18.27	287656	21	2965	Metabolic pathways
oar-miR-154a-3p	XM_015104505.2	130	-13.57	130	-13.57	368762	22	2573	Metabolic pathways
oar-miR-154a-3p	XM_027962219.1	262	-30.73	132	-17.16	374953	22	2744	Metabolic pathways
oar-miR-668-5p	XM_015096796.2	155	-19.44	155	-19.44	466869	21	4203	Metabolic pathways
oar-miR-412-3p	XM_027978581.1	133	-19.86	133	-19.86	341233	23	1724	Metabolic pathways
oar-miR-412-3p	XM_027978582.1	133	-19.86	133	-19.86	341234	23	1650	Metabolic pathways
oar-miR-412-3p	XM_027978583.1	133	-19.86	133	-19.86	341235	23	1568	Metabolic pathways
oar-miR-412-3p	XM_027978584.1	133	-19.86	133	-19.86	341236	23	1418	Metabolic pathways
oar-miR-154a-3p	XM_027972306.1	133	-8.48	133	-8.48	385040	22	1486	Metabolic pathways
oar-miR-544-5p	XM_004017085.4	147	-8.1	147	-8.1	256606	21	1532	Metabolic pathways
oar-miR-544-5p	XM_004017086.4	147	-8.1	147	-8.1	256607	21	1596	Metabolic pathways
oar-miR-668-5p	XM_027969740.1	146	-22.04	146	-22.04	482638	21	1659	Metabolic pathways
oar-miR-668-5p	XM_027969741.1	146	-22.04	146	-22.04	482639	21	1769	Metabolic pathways
oar-miR-668-5p	XM_027969742.1	146	-22.04	146	-22.04	482640	21	1725	Metabolic pathways
oar-miR-323b	XM_027957175.1	137	-10.43	137	-10.43	419991	21	751	Metabolic pathways
oar-miR-541-3p	XM_004010321.4	133	-19.79	133	-19.79	204318	24	1470	Metabolic pathways
oar-miR-154a-3p	XR_003589867.1	132	-10.69	132	-10.69	398522	22	1922	Metabolic pathways
oar-miR-154a-3p	XM_004006602.4	139	-20.7	139	-20.7	353408	22	2592	Metabolic pathways
oar-miR-154a-3p	XM_012174775.3	139	-20.7	139	-20.7	362261	22	2693	Metabolic pathways
oar-miR-154a-3p	XM_012174776.3	139	-20.7	139	-20.7	362262	22	2786	Metabolic pathways
oar-miR-154a-3p	XM_015094801.2	139	-20.7	139	-20.7	366186	22	3159	Metabolic pathways
oar-miR-154a-3p	XM_027967611.1	139	-20.7	139	-20.7	380345	22	2151	Metabolic pathways
oar-miR-154a-3p	XM_015092139.2	151	-12.69	151	-12.69	365513	22	2823	Metabolic pathways
oar-miR-668-5p	XM_027957538.1	435	-51.53	154	-21.02	470436	21	4242	Metabolic pathways
oar-miR-541-3p	XM_027964303.1	283	-46.75	142	-26.88	226791	24	2173	Metabolic pathways
oar-miR-668-5p	XM_027974304.1	134	-17.73	134	-17.73	487202	21	8282	Metabolic pathways
oar-miR-154a-3p	XM_004004092.4	137	-12.43	137	-12.43	352457	22	1357	Metabolic pathways
oar-miR-136	NM_001161891.1	535	-44.07	139	-14.47	150812	23	1533	Metabolic pathways
oar-miR-154a-3p	XM_027975553.1	130	-9.9	130	-9.9	388287	22	1622	Metabolic pathways
oar-miR-323b	XM_015101934.2	130	-15	130	-15	418188	21	1505	Metabolic pathways
oar-miR-323b	XM_015101935.2	130	-15	130	-15	418189	21	1274	Metabolic pathways
oar-miR-668-5p	XM_012189670.3	130	-16.99	130	-16.99	465269	21	2483	Metabolic pathways
oar-miR-668-5p	XM_012189671.3	130	-16.99	130	-16.99	465270	21	2459	Metabolic pathways
oar-miR-668-5p	XM_027977742.1	130	-16.99	130	-16.99	490640	21	2523	Metabolic pathways
oar-miR-154a-3p	XM_004004123.4	132	-9.42	132	-9.42	352468	22	1301	Metabolic pathways
oar-miR-154a-3p	XM_012117934.3	132	-9.42	132	-9.42	361135	22	1282	Metabolic pathways
oar-miR-668-5p	XM_004006495.4	263	-27.54	133	-16.57	453514	21	4335	Metabolic pathways
oar-miR-154a-3p	XM_004008907.3	136	-9.43	136	-9.43	354135	22	2322	Metabolic pathways
oar-miR-668-5p	XM_004009802.4	291	-40.23	154	-20.13	454569	21	2636	Metabolic pathways
oar-miR-412-3p	XR_001042146.3	130	-11.37	130	-11.37	343514	23	1959	Metabolic pathways
oar-miR-412-3p	XR_001042147.3	130	-11.37	130	-11.37	343515	23	1997	Metabolic pathways
oar-miR-412-3p	XR_003591007.1	130	-11.37	130	-11.37	349580	23	2000	Metabolic pathways
oar-miR-541-3p	XM_004002580.4	140	-26.3	140	-26.3	201691	24	2346	Metabolic pathways
oar-miR-154a-3p	XM_015102643.2	131	-13.05	131	-13.05	368295	22	3756	Metabolic pathways
oar-miR-154a-3p	XM_015102644.2	131	-13.05	131	-13.05	368296	22	3753	Metabolic pathways
oar-miR-154a-3p	XM_027969545.1	132	-19.28	132	-19.28	382279	22	1934	Metabolic pathways
oar-miR-323b	XM_004010812.4	260	-38.1	130	-20.76	404880	21	1450	Metabolic pathways
oar-miR-541-3p	XM_004010813.4	278	-41.81	146	-22.56	204553	24	1111	Metabolic pathways
oar-miR-541-3p	XM_027972081.1	417	-71.55	150	-27.87	234569	24	900	Metabolic pathways
oar-miR-544-5p	XM_004010649.4	428	-40.45	151	-15.4	254561	21	2293	Metabolic pathways
oar-miR-154a-3p	XM_015104404.2	139	-16.77	139	-16.77	368738	22	3612	Metabolic pathways
oar-miR-544-5p	XM_004016882.4	428	-34.49	145	-13.56	256500	21	1859	Metabolic pathways
oar-miR-544-5p	XM_015101246.2	428	-34.49	145	-13.56	267754	21	1749	Metabolic pathways
oar-miR-323b	XM_004009637.4	132	-13.62	132	-13.62	404412	21	1987	Metabolic pathways
oar-miR-323b	NM_001136490.1	140	-15.12	140	-15.12	401112	21	2743	Metabolic pathways
oar-miR-668-5p	XM_004005732.4	135	-15.44	135	-15.44	453181	21	2270	Metabolic pathways
oar-miR-541-3p	XM_015091922.2	133	-21.81	133	-21.81	215177	24	1035	Metabolic pathways
oar-miR-541-3p	XM_027968790.1	133	-21.81	133	-21.81	231278	24	939	Metabolic pathways
oar-miR-544-5p	XM_027975569.1	140	-10.72	140	-10.72	288139	21	2204	Metabolic pathways
oar-miR-668-5p	XM_004016421.4	274	-39.77	144	-20.82	456665	21	4785	Metabolic pathways
oar-miR-668-5p	XM_004008685.3	400	-64.95	136	-27.4	454193	21	2873	Metabolic pathways
oar-miR-323b	XM_004018474.4	145	-17.66	145	-17.66	407256	21	1672	Metabolic pathways
oar-miR-323b	XM_012100075.3	145	-17.66	145	-17.66	409681	21	1738	Metabolic pathways
oar-miR-323b	XM_015097949.2	136	-18.78	136	-18.78	417103	21	2355	Metabolic pathways
oar-miR-323b	XM_004011864.4	136	-18.78	136	-18.78	405240	21	4091	Metabolic pathways
oar-miR-668-5p	XM_027960449.1	134	-22.82	134	-22.82	473347	21	2849	Metabolic pathways
oar-miR-544-5p	NM_001009276.1	260	-20.81	130	-12.88	250446	21	2254	Metabolic pathways
oar-miR-544-5p	XM_027963886.1	260	-20.81	130	-12.88	276456	21	2284	Metabolic pathways
oar-miR-668-5p	XM_015101962.2	138	-18.72	138	-18.72	468279	21	2629	Metabolic pathways
oar-miR-154a-3p	XM_004014386.4	272	-34.07	138	-20.79	355922	22	1566	Metabolic pathways
oar-miR-154a-3p	XM_004014387.4	272	-34.07	138	-20.79	355923	22	1275	Metabolic pathways
oar-miR-154a-3p	XR_001044597.3	272	-34.07	138	-20.79	393749	22	1462	Metabolic pathways
oar-miR-541-3p	XR_003589888.1	141	-23.53	141	-23.53	248297	24	1477	Metabolic pathways
oar-miR-544-5p	XM_027971680.1	150	-14.17	150	-14.17	284250	21	3101	Metabolic pathways
oar-miR-668-5p	XM_027961291.1	267	-33.63	137	-17.81	474189	21	4283	Metabolic pathways
oar-miR-668-5p	XM_012179698.3	134	-18.08	134	-18.08	463399	21	2039	Metabolic pathways
oar-miR-154a-3p	XM_004014992.4	132	-9.92	132	-9.92	356073	22	1998	Metabolic pathways
oar-miR-154a-3p	XM_012189803.3	132	-9.92	132	-9.92	365129	22	2024	Metabolic pathways
oar-miR-668-5p	XM_027962246.1	148	-19.35	148	-19.35	475144	21	3487	Metabolic pathways
oar-miR-668-5p	XM_004005871.4	264	-35.43	134	-17.88	453235	21	2822	Metabolic pathways
oar-miR-154a-3p	XM_004009048.4	263	-20.19	133	-11.32	354201	22	2920	Metabolic pathways
oar-miR-154a-3p	XM_004009049.4	263	-20.19	133	-11.32	354202	22	1910	Metabolic pathways
oar-miR-668-5p	XM_004011411.3	269	-49.33	137	-29.42	455174	21	4408	Metabolic pathways
oar-miR-323b	XM_027964587.1	138	-11.77	138	-11.77	427403	21	2347	Metabolic pathways
oar-miR-668-5p	XM_027969517.1	135	-31.24	135	-31.24	482415	21	1421	Metabolic pathways
oar-miR-323b	XM_012150244.3	131	-18.84	131	-18.84	411735	21	1348	Metabolic pathways
oar-miR-323b	XM_015093628.2	131	-18.84	131	-18.84	415983	21	1391	Metabolic pathways
oar-miR-323b	XM_027965392.1	131	-18.84	131	-18.84	428208	21	1235	Metabolic pathways
oar-miR-323b	XM_027965396.1	131	-18.84	131	-18.84	428212	21	1140	Metabolic pathways
oar-miR-323b	XM_027965397.1	131	-18.84	131	-18.84	428213	21	1078	Metabolic pathways
oar-miR-323b	XM_027965398.1	131	-18.84	131	-18.84	428214	21	1124	Metabolic pathways
oar-miR-668-5p	XM_027965393.1	133	-16.14	133	-16.14	478291	21	2236	Metabolic pathways
oar-miR-668-5p	XM_027965394.1	133	-16.14	133	-16.14	478292	21	2136	Metabolic pathways
oar-miR-668-5p	XM_027965395.1	391	-56.9	131	-23.28	478293	21	2998	Metabolic pathways
oar-miR-323b	XM_027963635.1	138	-14.65	138	-14.65	426451	21	2616	Metabolic pathways
oar-miR-668-5p	XM_004001836.3	137	-22.34	137	-22.34	451766	21	2252	Metabolic pathways
oar-miR-412-3p	NM_001280704.1	139	-22.53	139	-22.53	301280	23	1753	Metabolic pathways
oar-miR-136	XM_012189096.3	143	-28.58	143	-28.58	164684	23	1665	Metabolic pathways
oar-miR-136	XM_027977104.1	143	-28.58	143	-28.58	189510	23	1586	Metabolic pathways
oar-miR-154a-3p	XM_027976807.1	284	-33.8	143	-17.16	389541	22	2598	Metabolic pathways
oar-miR-154a-3p	XM_027976808.1	284	-33.8	143	-17.16	389542	22	2499	Metabolic pathways
oar-miR-544-5p	NM_001009467.2	142	-20.76	142	-20.76	250544	21	1953	Metabolic pathways
oar-miR-541-3p	XM_027971706.1	411	-69.56	141	-25.87	234194	24	2093	Metabolic pathways
oar-miR-544-5p	XM_012181261.3	143	-13.15	143	-13.15	263432	21	4381	Metabolic pathways
oar-miR-668-5p	XM_012188093.3	415	-57.62	145	-22.64	464971	21	6641	Metabolic pathways
oar-miR-323b	XM_027959899.1	287	-38.04	151	-22.76	422715	21	4211	Metabolic pathways
oar-miR-412-3p	XM_027958015.1	135	-18.99	135	-18.99	320667	23	2693	Metabolic pathways
oar-miR-668-5p	XM_027958014.1	130	-20.92	130	-20.92	470912	21	2687	Metabolic pathways
oar-miR-668-5p	XM_027974407.1	134	-17.65	134	-17.65	487305	21	2977	Metabolic pathways
oar-miR-668-5p	XM_027974408.1	134	-17.65	134	-17.65	487306	21	3742	Metabolic pathways
oar-miR-154a-3p	XM_027962973.1	151	-11.2	151	-11.2	375707	22	3497	Metabolic pathways
oar-miR-668-5p	NM_001024861.1	429	-53.89	153	-23.58	450979	21	3176	Metabolic pathways
oar-miR-668-5p	NM_001024863.1	287	-37.02	145	-19.72	450981	21	3801	Metabolic pathways
oar-miR-668-5p	NM_001126360.1	135	-16.97	135	-16.97	451104	21	678	Metabolic pathways
oar-miR-668-5p	XM_027978395.1	158	-20.97	158	-20.97	491293	21	867	Metabolic pathways
oar-miR-668-5p	XM_027978396.1	158	-20.97	158	-20.97	491294	21	914	Metabolic pathways
oar-miR-412-3p	XM_027975128.1	132	-15.07	132	-15.07	337780	23	5675	Metabolic pathways
oar-miR-412-3p	XM_027975129.1	132	-15.07	132	-15.07	337781	23	4400	Metabolic pathways
oar-miR-154a-3p	XM_004005102.4	134	-24.03	134	-24.03	352902	22	2435	Metabolic pathways
oar-miR-154a-3p	XM_012151676.3	134	-24.03	134	-24.03	361674	22	2289	Metabolic pathways
oar-miR-668-5p	XM_004013403.4	270	-49.7	140	-27.83	455787	21	3931	Metabolic pathways
oar-miR-668-5p	XM_027967575.1	137	-17.15	137	-17.15	480473	21	1982	Metabolic pathways
oar-miR-323b	XM_012188618.3	138	-15.61	138	-15.61	414980	21	1416	Metabolic pathways
oar-miR-323b	XM_012188622.3	138	-15.61	138	-15.61	414982	21	1410	Metabolic pathways
oar-miR-412-3p	XM_027976786.1	135	-19.28	135	-19.28	339438	23	1368	Metabolic pathways
oar-miR-154a-3p	NM_001009476.1	148	-12.84	148	-12.84	350715	22	2611	Metabolic pathways
oar-miR-154a-3p	XM_027965773.1	148	-12.84	148	-12.84	378507	22	2683	Metabolic pathways
oar-miR-668-5p	XM_004006978.3	405	-56.64	139	-22.4	453753	21	1885	Metabolic pathways
oar-miR-668-5p	XM_015096651.2	272	-29.48	141	-16.6	466832	21	1324	Metabolic pathways
oar-miR-323b	XM_012181884.3	135	-14.29	135	-14.29	413801	21	2663	Metabolic pathways
oar-miR-412-3p	XM_004010741.4	132	-19.73	132	-19.73	304687	23	1830	Metabolic pathways
oar-miR-668-5p	XM_027976639.1	264	-29.13	134	-16.32	489537	21	3240	Metabolic pathways
oar-miR-668-5p	XM_027976640.1	264	-29.13	134	-16.32	489538	21	3017	Metabolic pathways
oar-miR-668-5p	XM_004006069.4	133	-27.81	133	-27.81	453324	21	1743	Metabolic pathways
oar-miR-668-5p	XM_004004066.3	283	-34.85	146	-20.11	452605	21	2688	Metabolic pathways
oar-miR-154a-3p	NM_001166201.1	131	-12.84	131	-12.84	351228	22	1878	Metabolic pathways
oar-miR-323b	NM_001104929.1	134	-11.38	134	-11.38	400955	21	2094	Metabolic pathways
oar-miR-323b	XM_004001988.4	269	-33.53	139	-17.61	401744	21	3341	Metabolic pathways
oar-miR-544-5p	XM_027965666.1	142	-8.41	142	-8.41	278236	21	1161	Metabolic pathways
oar-miR-544-5p	XM_027965667.1	142	-8.41	142	-8.41	278237	21	1026	Metabolic pathways
oar-miR-544-5p	XM_027965668.1	142	-8.41	142	-8.41	278238	21	1092	Metabolic pathways
oar-miR-544-5p	XM_027965669.1	142	-8.41	142	-8.41	278239	21	1012	Metabolic pathways
oar-miR-544-5p	XM_027965670.1	142	-8.41	142	-8.41	278240	21	984	Metabolic pathways
oar-miR-412-3p	XM_004002697.3	155	-21.53	155	-21.53	301917	23	1308	Metabolic pathways
oar-miR-323b	XM_027973559.1	150	-10.87	150	-10.87	436375	21	2294	Metabolic pathways
oar-miR-323b	XM_004018384.3	146	-18.78	146	-18.78	407212	21	2159	Metabolic pathways
oar-miR-668-5p	XM_027958020.1	272	-47.69	138	-27.36	470918	21	4686	Metabolic pathways
