# Supplementary material for: Epigenetic mechanism of Gtl2-miRNAs causes the primitive sheep characteristics found in purebred Merino sheep
Source: Cell Biosci. 2023 Oct 13;13:190. doi: 10.1186/s13578-023-01142-z (PMC10571318; doi:10.1186/s13578-023-01142-z)
Supplement: Supplementary file 2 — Additional file 2: Table S1. The pedigree relationship between ALC and MF sheep in this study. Table S2. miRNAs in the Dlk-Gtl2 locus and their predicted target genes in the candidate pathway. Table S3. The predicted target genes of sITS-miRNA in the candidate pathway. Table S4. The separate enrichment analysis of the downregulated proteins in metabolic pathways of the ALC group. Table S5. Primers used in this study. Table S6. Guide RNA sequence information in Meg3 (IG-DMR)-KO mice. [file 13578_2023_1142_MOESM2_ESM.zip › Table S3.xlsx]

## Sheet: Sheet1
Table S3 . The predicted target genes of sITS-miRNA in the candidate pathway.
Seq1	Target Genes	Tot Score	Tot Energy	Max Score	Max Energy	len1	len2	positions	Signal Path
sITs-miRNA	XM_042233671.1	783	-201.65	174	-44.79	36928	38	2326	PI3K-AKT
sITs-miRNA	XM_027977328.2	1038	-202.72	154	-34.7	30483	38	5913	PI3K-AKT
sITs-miRNA	XM_042242619.1	1385	-286.69	170	-39.79	45876	38	5560	PI3K-AKT
sITs-miRNA	XM_042249238.1	1887	-352.91	157	-35.38	52495	38	11817	PI3K-AKT
sITs-miRNA	XM_027970729.2	591	-127.45	157	-38.81	26152	38	5098	PI3K-AKT
sITs-miRNA	XM_042254475.1	606	-138.45	166	-37.56	57732	38	3384	PI3K-AKT
sITs-miRNA	XM_042241866.1	624	-115.91	166	-40.96	45123	38	3134	PI3K-AKT
sITs-miRNA	XM_012181791.4	574	-103.9	151	-29.24	12077	38	6592	PI3K-AKT
sITs-miRNA	XM_027960204.2	571	-129.89	144	-37.94	19227	38	2812	PI3K-AKT
sITs-miRNA	XM_042249934.1	462	-111.46	160	-49.4	53191	38	1825	PI3K-AKT
sITs-miRNA	XM_004006246.5	295	-58.41	154	-39.52	2622	38	5354	PI3K-AKT
sITs-miRNA	XM_042246473.1	285	-77.42	144	-41.74	49730	38	4198	PI3K-AKT
sITs-miRNA	XM_042240676.1	597	-139.16	159	-36.25	43933	38	3482	PI3K-AKT
sITs-miRNA	XM_027975378.2	4027	-822.38	167	-39.77	29251	38	19523	PI3K-AKT
sITs-miRNA	XM_042246025.1	442	-94.7	151	-35.04	49282	38	3775	PI3K-AKT
sITs-miRNA	XM_042257171.1	593	-121.75	154	-32.91	60428	38	6068	PI3K-AKT
sITs-miRNA	XM_012096661.3	146	-30.07	146	-30.07	8029	38	972	PI3K-AKT
sITs-miRNA	XM_042256664.1	727	-172.44	148	-37.05	59921	38	4226	PI3K-AKT
sITs-miRNA	XM_027962942.2	1043	-203.24	156	-38.44	21025	38	6307	PI3K-AKT
sITs-miRNA	XM_042246855.1	460	-90.84	167	-33.36	50112	38	3675	PI3K-AKT
sITs-miRNA	XM_004004271.5	889	-199.49	152	-38.36	1943	38	3270	PI3K-AKT
sITs-miRNA	XM_042234654.1	1926	-371	171	-35.27	37911	38	12646	PI3K-AKT
sITs-miRNA	XM_027964005.2	889	-172.32	163	-31.8	21661	38	6232	PI3K-AKT
sITs-miRNA	XM_042243094.1	584	-133.91	149	-36.1	46351	38	2156	PI3K-AKT
sITs-miRNA	XM_027958945.2	438	-92.3	151	-40.99	18388	38	2853	PI3K-AKT
sITs-miRNA	XM_012180358.3	1656	-348.72	175	-42.05	11804	38	8101	PI3K-AKT
sITs-miRNA	XM_015102199.3	1998	-449.34	174	-42.31	15953	38	10214	PI3K-AKT
sITs-miRNA	XM_042234588.1	1065	-263.74	167	-42.54	37845	38	9968	PI3K-AKT
sITs-miRNA	XM_027967763.2	1808	-413.06	165	-43.57	24165	38	12806	PI3K-AKT
sITs-miRNA	XM_042235041.1	909	-175.43	168	-47.28	38298	38	5408	PI3K-AKT
sITs-miRNA	XM_004015965.5	935	-178.99	178	-34.07	5563	38	4150	PI3K-AKT
sITs-miRNA	XM_012110914.4	606	-130.97	161	-37.86	9820	38	7326	PI3K-AKT
sITs-miRNA	XM_027976359.2	1511	-269.18	181	-44.65	29884	38	3715	PI3K-AKT
sITs-miRNA	XM_004008518.4	462	-111.46	160	-49.4	3314	38	1651	PI3K-AKT
sITs-miRNA	NM_001123002.2	598	-151.55	153	-41.52	342	38	1354	PI3K-AKT
sITs-miRNA	XM_042231040.1	312	-71.88	162	-43.72	34297	38	1807	PI3K-AKT
sITs-miRNA	XM_042234711.1	1016	-253.8	160	-44.39	37968	38	3802	PI3K-AKT
sITs-miRNA	XM_042241911.1	1548	-319.91	178	-38.01	45168	38	6103	PI3K-AKT
sITs-miRNA	XM_027969601.2	883	-225.67	161	-44.84	25397	38	6215	PI3K-AKT
sITs-miRNA	XM_027978581.2	582	-149.58	157	-49.95	31302	38	1591	PI3K-AKT
sITs-miRNA	XM_027957614.2	1848	-431.1	168	-46.76	17573	38	4753	PI3K-AKT
sITs-miRNA	XM_027977981.2	289	-61.13	146	-35.79	30901	38	1596	PI3K-AKT
sITs-miRNA	XM_042229188.1	603	-142.55	161	-44.63	32445	38	6088	PI3K-AKT
sITs-miRNA	XM_042245273.1	1057	-202.53	163	-36.45	48530	38	7355	Metabolic pathways
sITs-miRNA	XM_042238455.1	1182	-272.16	168	-40.85	41712	38	7569	Metabolic pathways
sITs-miRNA	XM_042240832.1	425	-84.77	142	-32.44	44089	38	2771	Metabolic pathways
sITs-miRNA	XM_027960778.2	462	-108.69	169	-39.68	19608	38	3730	Metabolic pathways
sITs-miRNA	XM_027979829.2	171	-39.37	171	-39.37	32079	38	1722	Metabolic pathways
sITs-miRNA	XM_042230354.1	303	-59.12	157	-29.7	33611	38	1432	Metabolic pathways
sITs-miRNA	XM_004010296.5	775	-148.13	173	-37.5	3880	38	5038	Metabolic pathways
sITs-miRNA	XM_042256096.1	876	-196.85	158	-44.16	59353	38	4392	Metabolic pathways
sITs-miRNA	XM_027973276.2	1309	-220.05	161	-36.12	27810	38	5003	Metabolic pathways
sITs-miRNA	XM_042250905.1	780	-153.39	171	-34.25	54162	38	2995	Metabolic pathways
sITs-miRNA	XM_004009062.4	300	-50.76	155	-31.28	3551	38	2262	Metabolic pathways
sITs-miRNA	XM_042236135.1	644	-155.08	170	-42.42	39392	38	2192	Metabolic pathways
sITs-miRNA	XM_042252125.1	1528	-286.57	178	-37.3	55382	38	12857	Metabolic pathways
sITs-miRNA	XM_027969831.2	768	-180.47	164	-40.81	25553	38	5302	Metabolic pathways
sITs-miRNA	XM_004014327.5	141	-27.13	141	-27.13	5175	38	804	Metabolic pathways
sITs-miRNA	XM_042247530.1	439	-86.1	159	-30.97	50787	38	3390	Metabolic pathways
sITs-miRNA	XM_042235012.1	288	-57.55	146	-30.61	38269	38	5034	Metabolic pathways
sITs-miRNA	XM_027979167.2	140	-22.28	140	-22.28	31664	38	1615	Metabolic pathways
sITs-miRNA	XM_042230091.1	292	-65.21	148	-34.86	33348	38	2832	Metabolic pathways
sITs-miRNA	NM_001134307.1	148	-30.25	148	-30.25	444	38	606	Metabolic pathways
sITs-miRNA	XM_042254179.1	760	-159.77	162	-39.04	57436	38	3143	Metabolic pathways
sITs-miRNA	XM_042229554.1	612	-147.11	170	-41.39	32811	38	6840	Metabolic pathways
sITs-miRNA	XM_042231830.1	318	-59.87	175	-30.65	35087	38	2304	Metabolic pathways
sITs-miRNA	XM_012103008.4	445	-88.77	164	-34.94	9082	38	2225	Metabolic pathways
sITs-miRNA	XM_042235651.1	2248	-461.22	166	-37.99	38908	38	15015	Metabolic pathways
sITs-miRNA	XM_042247918.1	146	-34.16	146	-34.16	51175	38	2337	Metabolic pathways
sITs-miRNA	XM_004010393.4	587	-146.63	156	-41.81	3927	38	1826	Metabolic pathways
sITs-miRNA	XM_027974014.2	429	-109.06	147	-44.36	28294	38	3015	Metabolic pathways
sITs-miRNA	XM_042229446.1	448	-88.11	158	-32.95	32703	38	5376	Metabolic pathways
sITs-miRNA	XM_027961173.2	290	-73.84	146	-37.32	19847	38	1284	Metabolic pathways
sITs-miRNA	XM_042256299.1	921	-238.22	165	-45.07	59556	38	3964	Metabolic pathways
sITs-miRNA	XM_012105586.4	311	-67.57	165	-37.13	9451	38	1974	Metabolic pathways
sITs-miRNA	XM_012177959.4	144	-29.99	144	-29.99	11399	38	1249	Metabolic pathways
sITs-miRNA	XM_027969489.2	587	-164.99	156	-47.29	25313	38	2933	Metabolic pathways
sITs-miRNA	XM_012100773.4	1330	-245.65	161	-33.56	8687	38	3403	Metabolic pathways
sITs-miRNA	XM_004008705.5	891	-217.4	159	-45.98	3387	38	3073	Metabolic pathways
sITs-miRNA	XM_042247503.1	305	-59.86	154	-35.78	50760	38	1855	Metabolic pathways
sITs-miRNA	XM_042229143.1	332	-55.76	187	-30.94	32400	38	2116	Metabolic pathways
sITs-miRNA	XM_042237357.1	147	-25.82	147	-25.82	40614	38	2955	Metabolic pathways
sITs-miRNA	XM_042236615.1	1071	-230	167	-37.3	39872	38	9544	Metabolic pathways
sITs-miRNA	XM_004020033.4	630	-121.62	168	-34.32	6837	38	3930	Metabolic pathways
sITs-miRNA	XM_042243658.1	434	-100.65	149	-39.12	46915	38	2073	Metabolic pathways
sITs-miRNA	XM_004017817.5	616	-107	173	-30.62	6202	38	5902	Metabolic pathways
sITs-miRNA	XM_004002220.5	467	-82.16	166	-31.51	1190	38	1816	Metabolic pathways
sITs-miRNA	XM_004014566.5	1301	-250.44	151	-38.57	5265	38	2707	Metabolic pathways
sITs-miRNA	XM_027978040.2	738	-181.26	155	-40.05	30922	38	2106	Metabolic pathways
sITs-miRNA	XM_042248335.1	634	-136.89	164	-37.11	51592	38	1897	Metabolic pathways
sITs-miRNA	XM_042242708.1	2124	-398.88	170	-36.49	45965	38	14210	Metabolic pathways
sITs-miRNA	XM_042248195.1	631	-116.89	171	-35.92	51452	38	3721	Metabolic pathways
sITs-miRNA	XM_004017946.5	435	-100.29	151	-35.45	6256	38	3607	Metabolic pathways
sITs-miRNA	XM_042234376.1	2839	-568.76	162	-38.01	37633	38	16081	Metabolic pathways
sITs-miRNA	XM_027973014.2	1358	-254.13	173	-36.37	27619	38	10599	Metabolic pathways
sITs-miRNA	XM_012179892.4	146	-25.22	146	-25.22	11722	38	2512	Metabolic pathways
sITs-miRNA	XM_042255054.1	570	-123.96	145	-40.21	58311	38	2310	Metabolic pathways
sITs-miRNA	XM_004001926.5	443	-87.32	153	-35.09	1062	38	1195	Metabolic pathways
sITs-miRNA	XM_027976348.2	584	-144.18	149	-40.23	29876	38	4126	Metabolic pathways
sITs-miRNA	XM_042238562.1	587	-153.38	153	-41.02	41819	38	5229	Metabolic pathways
sITs-miRNA	XM_042254586.1	635	-137.92	168	-36.86	57843	38	3967	Metabolic pathways
sITs-miRNA	XM_042240866.1	294	-57.17	152	-32.93	44123	38	3938	Metabolic pathways
sITs-miRNA	XM_027967017.2	281	-59.15	141	-29.64	23655	38	2879	Metabolic pathways
sITs-miRNA	XM_004021069.5	283	-57.59	142	-35.95	7160	38	1280	Metabolic pathways
sITs-miRNA	XM_027979750.2	582	-121.02	156	-34.17	32028	38	3997	Metabolic pathways
sITs-miRNA	XM_027966585.2	177	-21.81	177	-21.81	23353	38	2286	Metabolic pathways
sITs-miRNA	XM_042253493.1	1049	-202.18	162	-31.7	56750	38	3343	Metabolic pathways
sITs-miRNA	XM_042256851.1	146	-23.8	146	-23.8	60108	38	1478	Metabolic pathways
sITs-miRNA	XM_004016421.5	154	-22.93	154	-22.93	5759	38	2886	Metabolic pathways
sITs-miRNA	XM_042234406.1	917	-186.06	185	-40.11	37663	38	6690	Metabolic pathways
sITs-miRNA	XM_027964241.2	454	-97.49	162	-37.25	21831	38	1349	Metabolic pathways
sITs-miRNA	XM_027974466.2	284	-69.87	144	-35.1	28635	38	1711	Metabolic pathways
sITs-miRNA	XM_042238653.1	449	-111.98	158	-39.05	41910	38	3145	Metabolic pathways
sITs-miRNA	XM_004013665.5	1502	-250.89	179	-36.77	4969	38	7121	Metabolic pathways
sITs-miRNA	XM_015093625.3	289	-72.09	147	-40.4	13959	38	2407	Metabolic pathways
sITs-miRNA	XM_027975636.2	320	-79.96	163	-40.59	29408	38	1115	Metabolic pathways
sITs-miRNA	XM_042246212.1	438	-118.19	153	-44.55	49469	38	2766	Metabolic pathways
sITs-miRNA	XM_042248664.1	1888	-362.64	160	-35.37	51921	38	8145	Metabolic pathways
sITs-miRNA	XM_027962246.2	933	-207.1	170	-50.31	20559	38	3308	Metabolic pathways
sITs-miRNA	XM_027971662.2	147	-30.12	147	-30.12	26763	38	1725	Metabolic pathways
sITs-miRNA	XM_012174379.4	471	-93.42	163	-36.02	10799	38	2214	Metabolic pathways
sITs-miRNA	XM_027966554.2	776	-149.17	185	-40.49	23327	38	5363	Metabolic pathways
sITs-miRNA	XM_042246209.1	293	-45.57	151	-24.05	49466	38	4638	Metabolic pathways
sITs-miRNA	XM_027968979.2	434	-102.28	151	-38.02	24973	38	3074	Metabolic pathways
sITs-miRNA	XM_042256649.1	1336	-307.78	168	-43	59906	38	6765	Metabolic pathways
sITs-miRNA	XM_027957546.2	145	-36.87	145	-36.87	17529	38	999	Metabolic pathways
sITs-miRNA	XM_027965634.2	143	-30.39	143	-30.39	22703	38	4195	Metabolic pathways
sITs-miRNA	XM_004020204.5	437	-89.18	152	-33.72	6907	38	2589	Metabolic pathways
sITs-miRNA	XM_027964309.2	907	-210.43	156	-43.36	21882	38	3985	Metabolic pathways
sITs-miRNA	XM_042241576.1	317	-67.41	170	-35.53	44833	38	2189	Metabolic pathways
sITs-miRNA	XM_042235165.1	1336	-301.54	179	-40.05	38422	38	3939	Metabolic pathways
sITs-miRNA	XM_027956666.2	588	-116.26	158	-43.84	16942	38	5585	Metabolic pathways
sITs-miRNA	XM_042233290.1	1349	-306.18	170	-40.84	36547	38	7154	Metabolic pathways
sITs-miRNA	XM_015094278.3	147	-39.82	147	-39.82	14075	38	3585	Metabolic pathways
sITs-miRNA	XM_027979419.2	482	-82.68	171	-33.04	31819	38	8139	Metabolic pathways
sITs-miRNA	XM_042243786.1	1357	-280.13	173	-43.48	47043	38	7899	Metabolic pathways
sITs-miRNA	XM_042242708.1	2124	-398.88	170	-36.49	45965	38	14210	Metabolic pathways
sITs-miRNA	XM_015095173.3	1007	-237.53	147	-39.56	14283	38	4806	Metabolic pathways
sITs-miRNA	XM_027975026.2	1027	-215.29	150	-37.81	29025	38	4993	Metabolic pathways
sITs-miRNA	XM_004010788.4	154	-31.35	154	-31.35	4105	38	1242	Metabolic pathways
sITs-miRNA	XM_027976789.2	327	-74.93	168	-37.48	30140	38	1499	Metabolic pathways
sITs-miRNA	XM_042254438.1	922	-173.47	183	-36.52	57695	38	6404	Metabolic pathways
sITs-miRNA	XM_027976093.2	1037	-222.04	160	-39.32	29719	38	2918	Metabolic pathways
sITs-miRNA	XM_004020416.5	1177	-218.29	154	-32.39	6954	38	2903	Metabolic pathways
sITs-miRNA	XM_004010741.5	479	-113.95	169	-39.32	4088	38	1859	Metabolic pathways
sITs-miRNA	XM_027977311.2	287	-61.85	145	-34.29	30473	38	4757	Metabolic pathways
sITs-miRNA	XM_042233083.1	448	-98.27	165	-38.18	36340	38	4321	Metabolic pathways
sITs-miRNA	XM_042233305.1	461	-74.68	159	-27.64	36562	38	3463	Metabolic pathways
sITs-miRNA	NM_001166201.1	178	-40.39	178	-40.39	657	38	1878	Metabolic pathways
sITs-miRNA	XM_042251030.1	456	-85.26	162	-32.22	54287	38	3863	Metabolic pathways
sITs-miRNA	NM_001009309.4	144	-29.53	144	-29.53	49	38	962	Metabolic pathways
sITs-miRNA	XM_027966452.2	936	-207.69	187	-37.38	23244	38	5897	Metabolic pathways
sITs-miRNA	XM_042238017.1	331	-75.11	181	-38.11	41274	38	5030	Metabolic pathways
sITs-miRNA	XM_027958343.2	751	-135.45	169	-31.85	18038	38	5511	Metabolic pathways
sITs-miRNA	XM_042242498.1	887	-201.57	154	-41.19	45755	38	4565	Metabolic pathways
sITs-miRNA	XM_004023406.5	761	-144.64	173	-39.56	7656	38	2113	Metabolic pathways
sITs-miRNA	XM_004016919.5	1185	-227.93	161	-33.9	5931	38	5391	Metabolic pathways
sITs-miRNA	XM_042255406.1	1805	-329.98	167	-39.54	58663	38	8942	Metabolic pathways
sITs-miRNA	XM_042232047.1	1485	-339.44	163	-52.3	35304	38	5543	Metabolic pathways
sITs-miRNA	XM_015100418.3	597	-132.17	152	-40.59	15518	38	3937	Metabolic pathways
