# Supplementary material for: Epigenetic mechanism of Gtl2-miRNAs causes the primitive sheep characteristics found in purebred Merino sheep
Source: Cell Biosci. 2023 Oct 13;13:190. doi: 10.1186/s13578-023-01142-z (PMC10571318; doi:10.1186/s13578-023-01142-z)
Supplement: Supplementary file 2 — Additional file 2: Table S1. The pedigree relationship between ALC and MF sheep in this study. Table S2. miRNAs in the Dlk-Gtl2 locus and their predicted target genes in the candidate pathway. Table S3. The predicted target genes of sITS-miRNA in the candidate pathway. Table S4. The separate enrichment analysis of the downregulated proteins in metabolic pathways of the ALC group. Table S5. Primers used in this study. Table S6. Guide RNA sequence information in Meg3 (IG-DMR)-KO mice. [file 13578_2023_1142_MOESM2_ESM.zip › Table S4.xlsx]

## Sheet: Sheet1
Table S4 . The separate enrichment analysis of the downregulated proteins in metabolic pathways of the ALC group.
Category	Term	Count	%	PValue	FDR
KEGG_PATHWAY	Biosynthesis of antibiotics	38	26.7606	2.3e-26	1.31e-24
KEGG_PATHWAY	Valine, leucine and isoleucine degradation	17	11.9718	3.23e-16	1.23e-14
KEGG_PATHWAY	Carbon metabolism	20	14.0845	1.52e-13	4.35e-12
KEGG_PATHWAY	Oxidative phosphorylation	20	14.0845	4.38e-12	1e-10
KEGG_PATHWAY	Fatty acid metabolism	12	8.4507	9.48e-10	1.8e-08
KEGG_PATHWAY	Fatty acid degradation	10	7.04225	2.75e-08	4.21e-07
KEGG_PATHWAY	Butanoate metabolism	9	6.33803	2.95e-08	4.21e-07
KEGG_PATHWAY	Biosynthesis of amino acids	12	8.4507	5.46e-08	6.92e-07
KEGG_PATHWAY	Citrate cycle (TCA cycle)	8	5.6338	1.97e-06	2.24e-05
KEGG_PATHWAY	Tryptophan metabolism	9	6.33803	2.68e-06	2.78e-05
GOTERM_MF	Proton-transporting ATPase activity	5	3.52113	4.75e-06	0.00085
GOTERM_MF	NAD binding	6	4.22535	1.89e-05	0.00169304
GOTERM_MF	Magnesium ion binding	10	7.04225	8.63e-05	0.00514865
GOTERM_MF	Long-chain-3-hydroxyacyl-CoA dehydrogenase activity	3	2.11268	0.000468	0.0169496
GOTERM_MF	Flavin adenine dinucleotide binding	6	4.22535	0.000473	0.0169496
GOTERM_MF	Phosphatidylinositol phospholipase C activity	4	2.8169	0.00116461	0.0347443
GOTERM_MF	NADH dehydrogenase (ubiquinone) activity	4	2.8169	0.00219563	0.0510457
GOTERM_MF	3-hydroxyacyl-CoA dehydrogenase activity	3	2.11268	0.00228137	0.0510457
GOTERM_MF	Hydrogen-exporting ATPase activity	3	2.11268	0.00418876	0.0833099
GOTERM_MF	Electron carrier activity	4	2.8169	0.00677155	0.121211
GOTERM_CC	Extracellular exosome	59	41.5493	1.54e-17	1.19e-15
GOTERM_CC	Mitochondrion	31	21.831	9.72e-12	3.74e-10
GOTERM_CC	Proton-transporting V-type ATPase, V1 domain	5	3.52113	4.78e-07	1.23e-05
GOTERM_CC	Mitochondrial inner membrane	10	7.04225	5.94e-06	0.000114
GOTERM_CC	Peroxisome	6	4.22535	6.37e-05	0.000982
GOTERM_CC	Myelin sheath	8	5.6338	0.000124	0.00158891
GOTERM_CC	Cytosol	17	11.9718	0.000454	0.00499088
GOTERM_CC	Lysosomal membrane	7	4.92958	0.00178111	0.0171432
GOTERM_CC	Mitochondrial respiratory chain complex I	4	2.8169	0.00409621	0.0350454
GOTERM_CC	Peroxisomal membrane	3	2.11268	0.0131453	0.101219
GOTERM_BP	ATP hydrolysis coupled proton transport	8	5.6338	8.87e-09	2.99e-06
GOTERM_BP	Tricarboxylic acid cycle	6	4.22535	8.14e-07	0.000137
GOTERM_BP	Metabolic process	9	6.33803	1.43e-05	0.00160795
GOTERM_BP	Ceramide biosynthetic process	5	3.52113	3.75e-05	0.0031565
GOTERM_BP	Lipid catabolic process	6	4.22535	0.000126	0.0084816
GOTERM_BP	ATP metabolic process	4	2.8169	0.000533	0.0299178
GOTERM_BP	S-adenosylmethionine biosynthetic process	3	2.11268	0.000707	0.0340147
GOTERM_BP	Carbohydrate metabolic process	6	4.22535	0.00369303	0.155569
GOTERM_BP	Cellular response to interleukin-4	3	2.11268	0.0114257	0.427831
GOTERM_BP	Labyrinthine layer blood vessel development	3	2.11268	0.0129651	0.436923
