# Supplementary material for: Epigenetic mechanism of Gtl2-miRNAs causes the primitive sheep characteristics found in purebred Merino sheep
Source: Cell Biosci. 2023 Oct 13;13:190. doi: 10.1186/s13578-023-01142-z (PMC10571318; doi:10.1186/s13578-023-01142-z)
Supplement: Supplementary file 2 — Additional file 2: Table S1. The pedigree relationship between ALC and MF sheep in this study. Table S2. miRNAs in the Dlk-Gtl2 locus and their predicted target genes in the candidate pathway. Table S3. The predicted target genes of sITS-miRNA in the candidate pathway. Table S4. The separate enrichment analysis of the downregulated proteins in metabolic pathways of the ALC group. Table S5. Primers used in this study. Table S6. Guide RNA sequence information in Meg3 (IG-DMR)-KO mice. [file 13578_2023_1142_MOESM2_ESM.zip › Table S5.xlsx]

## Sheet: Sheet1
Table S5. Primers used in this study.
	Genes	Primers	Primer sequences(5′-3′)	Ta value(°C)	Reference
qPCR	Gtl2 (sheep)	qGtl2-f1	TCGTTTATTCTCCCACAGCG	57	This study
		qGtl2-r1	AAACGGAAGGTGAGGAAGGA
	Meg3/Gtl2 (mouse)	qMeg3-f1	TCTTCCTGTGCCATTTGCTGT	58	This study
		qMeg3-r1	CAGGATTCCAGATGATGGCTTT
	Mirg (mouse)	qMirg-f1	TTAGGAGCATTTCCAGGAGG	57	This study
		qMirg-r1	AAGCGAACTCATCACAGACAAC
	Rian (mouse)	qRian-f1	TGGAGGCCCTAATGTGAATG	60	This study
		qRian-r1	AAGCATCCACAGGACGCAAT
	β-actin (mouse)	qActin-f1	TGCTGTCCCTGTATGCCTCT	59	This study
		qActin-r1	TGATGTCACGCACGATTTCC
	β-actin (sheep)	qActin-f1	CTGTCCCTGTACGCCTCTGG	60	This study
		qActin-r1	TTGATGTCACGGACGATTTCC
mtDNA copy number	ND1	ND1-f1	CGGGCAGTAGCACAAACAAT	59	This study
		ND1-r1	AAGCGAACTCATCACAGACAAC
CNV identification_1	Gtl2 (sheep)	reGtl2-f1	CCCTCACTGAGGACCCTGAC	55	This study
		reGtl2-r1	GTCAGGGTCCTCAGTGAGGG
CNV identification_2	Gtl2 (sheep)	reGtl2-f2	GGTGTCTGCTCCTGGATGGT	56	This study
		reGtl2-r2	ATCAGCCAACAGTCAGTTCAGC
KO mouse identification	Meg3-IG-DMR (mouse)	WT-F1	GGATTCAAGGAATGGAGTTTGGG	57	This study
		WT-R1	GCCACTTGCATCAGAATGAAAGC
		KO-F2	CTCTGCCATACATAGTGTTCTAGGCC	57	This study
		KO-R2	TGAGGAAACAGGCTGTTGAGTGG
Genotype identification	IRF2BP2 (sheep)	IRF1	TGGTTCACAACCCAGCTTTT	58	IRF2BP2 [36]
		IRF2	CCGGTAACATGAATTTGCAC
		IRF3	TGGCTGGACAGGTTTACCAT
