# Supplementary material for: Epigenetic mechanism of Gtl2-miRNAs causes the primitive sheep characteristics found in purebred Merino sheep
Source: Cell Biosci. 2023 Oct 13;13:190. doi: 10.1186/s13578-023-01142-z (PMC10571318; doi:10.1186/s13578-023-01142-z)
Supplement: Supplementary file 2 — Additional file 2: Table S1. The pedigree relationship between ALC and MF sheep in this study. Table S2. miRNAs in the Dlk-Gtl2 locus and their predicted target genes in the candidate pathway. Table S3. The predicted target genes of sITS-miRNA in the candidate pathway. Table S4. The separate enrichment analysis of the downregulated proteins in metabolic pathways of the ALC group. Table S5. Primers used in this study. Table S6. Guide RNA sequence information in Meg3 (IG-DMR)-KO mice. [file 13578_2023_1142_MOESM2_ESM.zip › Table S6.xlsx]

## Sheet: Sheet1
Table S6 . Guide RNA sequence information in Meg3 (IG-DMR)-KO mice.
Guide RNA Name	Guide RNA Sequence（5’→3’）	PAM
Guide RNA-1	GCATCAAGTATCTGTGCGCA	AGG
Guide RNA-2	TAGCCGACTTGAACCTGAGC	CGG
Guide RNA-3	TACGGCAACCAACGCTATAG	TGG
Guide RNA-4	ATCTGCAAGGGCAACCTGTA	AGG
